# Supplementary material for: Biostimulant and Arbuscular Mycorrhizae Application on Four Major Biomass Crops as the Base of Phytomanagement Strategies in Metal-Contaminated Soils
Source: Plants (Basel). 2024 Jul 5;13(13):1866. doi: 10.3390/plants13131866 (PMC11244479; doi:10.3390/plants13131866)
Supplement: Supplementary file 1 [file plants-13-01866-s001.zip]

Archive with 1 entries (1 files):
- plants-3050511-supplementary.pdf
